# Supplementary material for: Quantitative Analysis of Fungal Contamination of Different Herbal Medicines in China
Source: Toxins (Basel). 2024 May 15;16(5):229. doi: 10.3390/toxins16050229 (PMC11126118; doi:10.3390/toxins16050229)
Supplement: Supplementary file 1 [file toxins-16-00229-s001.zip]

Archive with 1 entries (1 files):
- toxins-2991464-supplementary.pdf
